# Supplementary material for: SALMON: Survival Analysis Learning With Multi-Omics Neural Networks on Breast Cancer
Source: Front Genet. 2019 Mar 8;10:166. doi: 10.3389/fgene.2019.00166 (PMC6419526; doi:10.3389/fgene.2019.00166)
Supplement: Supplementary file 2 [file Table_2.xlsx]

## Sheet: RNAseq_coexpression_modules
mRNA-seq co-expression modules
1	PPP1CB	ATL2	WDR43	MSH2	MSH6	PSME4	SMEK2	PPP3R1	SOS1	EML4	ACTR2	ADAM17	SPAST	XPO1	SLC30A6	DDX18	PRPF40A	LOC284441	MOBKL1B	RIF1	ARL5B	DCUN1D1	STRN	USP34	ANKRD36BP1	BIRC6	ANAPC1	NUP153	ATAD2B	NUP155	GAS2L3	RQCD1	UBXN7	MAP3K2	ROCK2	ZDHHC20	QSER1	ATF7IP	ELK4	RC3H2	SBNO1	CLOCK	ASXL2	RNF168	SCYL2	PIK3CA	PTPLB	EXOC6B	BRWD3
2	TMEM85	C15orf24	SRP14	SERF2	C15orf63	NDUFA2	SRA1	BLOC1S1	UQCR11	NDUFC1	TCEB2	NDUFA3	MRPL53	MRPL41	NDUFA13	ROMO1	EDF1	TRAPPC5	LSMD1	C16orf13	NDUFB10	MRPS34	FAM195A	ATP5D	SSNA1	NUBP2	FAM173A	STUB1	MRPL28	MPG	C16orf42	DCI	NME3	FLYWCH2	NDUFS7	AURKAIP1	C19orf70	SCAND1	FAM128B	C19orf24	NDUFB7	GADD45GIP1	C9orf142	SIRT6	C7orf59	BCL7C	MRPL55	TIMM16	C11orf83
3	PALM2-AKAP2	AKAP2	ETS1	ARHGAP31	ZEB2	TGFBR2	KCTD12	FLI1	CELF2	GNG2	FMNL3	WIPF1	DOCK11	SYT11	TLR4	PLCL2	GAB3	SLC9A9	CLIC2	GIMAP8	GIMAP6	CSF2RB	FGL2	GIMAP4	LRMP	MPEG1	EVI2B	PTPRC	IKZF1	IL16	DOCK2	GVIN1	WDFY4	NCKAP1L	FYB	LCP2	SPN	KLHL6	ARHGAP25	IL10RA	PRKCB	CD53	BTK	PLEK	SNX20	SASH3	IRF8	CCR5	AOAH
4	RIOK1	PAK1IP1	RPP40	EEF1E1	PPIL1	BYSL	TAF11	TBC1D7	LSM2	SNRPC	TUBB	C6orf153	POLR1C	KIFC1	AURKB	CDCA3	PTTG1	UBE2C	CDC20	CENPA	KIF2C	BIRC5	CCNB2	CDCA5	PLK1	MYBL2	HJURP	CDCA8	TPX2	NDC80	CCNA2	FOXM1	SKA1	NCAPH	NCAPG	MELK	CEP55	MCM10	CDC45	SKA3	KIF4A	AURKA	RAD51	FAM54A	TROAP	TRIP13	EXO1	CDC25A	KIF18B
5	MYH9	ACTN1	FLNA	MYO1E	CHST3	MFGE8	AGPAT4	NXN	ARL4C	DZIP1	PLS3	CALD1	HEPH	GAS1	NRP2	TIMP2	DPYSL3	MMP14	LAMB1	FSTL1	LOX	PDPN	ANGPTL2	MMP2	ADAMTS2	THBS2	C14orf37	COL3A1	COL5A2	COL6A3	COL5A1	COL1A2	DACT1	CHSY3	ADAM12	PRRX1	GLT8D2	FAP	VCAN	MXRA5	FBN1	SPARC	CDH11	LUM	FAM26E	BNC2	TSHZ3	CTSK	ANTXR1
6	HOXA7	HOXA10	NDN	CNRIP1	LHFP	GNG11	GPR124	PODN	JAM3	JAM2	LDB2	SPARCL1	RHOJ	ERG	CXorf36	EBF1	CDH5	CD34	ARHGEF15	MMRN2	MYCT1	TIE1	CLEC14A	THSD1	EMCN	ECSCR	ELTD1	S1PR1	ROBO4	ESAM	BCL6B	SOX17	AOC3	PDE2A	TEK	NOTCH4	CD93	PIK3IP1	CBX7	NRIP2	GPIHBP1	CCL14	SDPR	NR2F1	FLJ42709	ID3	ID1	GRASP	CLDN5
7	ZNF687	TARS2	PI4KB	SETDB1	APH1A	YY1AP1	PRCC	PYGO2	USP21	CRTC2	VPS72	MRPL9	CLK2	SF3B4	C1orf77	MSTO1	SCAMP3	DEDD	FAM189B	FLAD1	PSMD4	UBE2Q1	SDHC	NDUFS2	UFC1	B4GALT3	HAX1	JTB	PSMB4	SCNM1	SNAPIN	ENSA	MRPL24	APOA1BP	ROBLD3	MTX1	KRTCAP2	PPOX	PMF1	USF1	BOLA1	C1orf66	C1orf56	TSTD1	NIT1	PMVK	DPM3	MRPL55	C1orf35
8	SUSD3	FGD3	PGR	MAPT	PREX1	GREB1	GPR77	KDM4B	THSD4	C6orf97	ESR1	CA12	CT62	TBC1D9	RABEP1	MYB	ZNF552	ABAT	RUNDC1	SLC39A6	ACADSB	ARSG	CELSR1	XBP1	GATA3	TMEM144	FAM198B	NUDT12	C6orf211	FOXA1	AFF3	ZNF396	IQCH	BBS4	TSPAN13	AGR2	AGR3	POLI	ZNF24	BCL2	WDR19	SEPSECS	MKL2	SLC16A6	FLJ45983	ZNF587
9	ZBTB4	C17orf68	CYB5D1	RABEP1	LRRC48	WDR19	C7orf63	CASC1	DNAH7	C14orf45	C10orf79	UBXN10	NEK10	SPEF2	CCDC30	ZMYND10	C14orf174	NEK11	C6orf97	DNAL1	LZTFL1	EFCAB6	NPHP1	NME5	C9orf98	RSPH1	SPEF1	C9orf116	OSCP1	FANK1	WDR52	TTC14	ZMAT1	KLHDC1	KIAA1407	TTC18	FBXO36	BBS1	PLIN5	LRG1	PCSK4	LRRC46	CCDC96	C16orf71	CCDC103
10	RPL26	NCRNA00188	RPS6	RPL10A	RPS18	RPS10	RPL31	RPS8	RPL12	RPL32	RPL11	RPL24	RPL37	RPS11	RPL27A	RPL29	RPL14	RPL18	RPL36	RPS16	RPL37A	RPL13A	RPS9	RPL35	RPS19	RPLP2	RPL18A	RPL13	RPS17	RPL4	RPS2	RPS15A	RPL28	RPS23	RPS14	GNB2L1	RPL7A	RPS7	RPS27A	RPL35A	RPS24	FBL
11	SPRY2	KLHL29	DMD	SFRP1	BOC	OSR1	CNTNAP3	RGMA	FOXC1	PTX3	FAM171A1	CHST3	MIA	SOX10	GABRP	CRYAB	TRIM29	IL34	KRT5	KRT17	DSC3	FAT2	KRT6B	KRT14	KLK5	KLK7	KLK6	ANXA8L2	ANXA8	DSG3	SOSTDC1	RARRES1	CHI3L1	BCL11A	HAPLN3	MFGE8	KCNMB1	ACTG2	LAMC2	LAMB3
12	FBXL3	CLN5	NDFIP2	DIS3	RBM26	PIBF1	RNF219	ABHD13	TPP2	ZNF828	KIAA1704	ZC3H13	UTP14C	AKAP11	COG3	SUCLA2	FNDC3A	KBTBD7	INTS6	COG6	ELF1	PAN3	N4BP2L2	NAA16	PDS5B	RB1	KIAA0564	RNF6	NUPL1	USP12	MTMR6	XPO4	ZDHHC20	RAP2A	GPR180	IPO5	TUBGCP3	TM9SF2
13	RBM33	FLJ45340	RPL32P3	LENG8	LOC91316	ZNF767	TTLL3	AHSA2	CHKB-CPT1B	MYO15B	CCNL2	PILRB	SEC31B	AGAP4	AGAP6	MAPK8IP3	CROCCL1	MST1P2	GIGYF1	WASH7P	LOC338799	FAM193B	ATG16L2	GOLGA2B	CSAD	CPT1B	MST1	APBB3	SCNN1D	NPIP	LOC339047	WDR27	SFRS18	GOLGA8B	GOLGA8A	ADAMTS13
14	DNAL4	CBY1	TTLL1	MCAT	TXN2	ANKRD54	GGA1	NOL12	ZMAT5	DGCR6L	THAP7	RPS19BP1	MIF	RHBDD3	DGCR14	TRMT2A	SELO	MPST	PICK1	TRABD	C22orf40	TSPO	POLR2F	SCO2	NCAPH2	LMF2	TYMP	ODF3B	DDTL	RANGAP1	PES1	SDF2L1	CRELD2	YDJC
15	TCEA1	LYPLA1	TMEM68	RB1CC1	UBE2W	ARMC1	IMPAD1	YTHDF3	VCPIP1	ARFGEF1	CPNE3	FAM91A1	MTDH	ATP6V1C1	AZIN1	UTP23	KIAA0196	TAF2	UBR5	OSGIN2	NBN	ZNF623	ZFAND1	IMPA1	OTUD6B	NUDCD1	SLC25A32	YWHAZ	RAD21	TTC35	DCAF13	PRKDC	MCM4	TGS1
16	RPL7	EIF3E	TATDN1	PABPC1	PABPC3	DCAF13	PTDSS1	NUDCD1	MTERFD1	YWHAZ	SLC25A32	TTC35	MTDH	DERL1	MRPL13	C8orf76	ZNF706	POLR2K	ENY2	TCEB1	TMEM70	UBE2V2	C8orf59	MRPL15	UQCRB	LOC442454	INTS8	ESRP1	RAD54B	MTBP	DSCC1	ATAD2
17	DRG2	ATPAF2	SMCR7	C17orf59	MED11	SPAG7	LSMD1	GPS2	TRAPPC1	C17orf81	SLC25A11	TIMM22	PSMB6	WRAP53	RNMTL1	PELP1	DULLARD	RNF167	MYBBP1A	KIAA0664	SENP3	TMEM93	EIF5A	EIF5AL1	PFN1	OVCA2	NEURL4	CNTROB	FXR2	DVL2
18	H3F3C	H3F3B	SAP30BP	MRPL38	TSEN54	GPS1	ANAPC11	SIRT7	MRPL12	DUS1L	CCDC137	HGS	C17orf90	ASPSCR1	LRRC45	STRA13	ARHGDIA	GALK1	THOC4	AZI1	RFNG	TIMM50	MRPS12	TOMM40	YIF1B	ADRM1	ICT1	ATP5H	MRPS7
19	PFKP	ENO1	YBX1	MTHFD1L	PSAT1	C11orf75	ACOT9	UPP1	HAPLN3	GLIPR2	TUBB6	FSCN1	NXN	CSRP2	TTC7A	COTL1	RIN3	ITM2C	CHST2	C10orf125	KIFC3	SPHK1	MFGE8	ARHGAP22	FHL3	ARL4C
20	IFI35	DHX58	ISG15	IFI6	IRF9	IFIT1	OASL	MX1	OAS1	IFIT3	OAS2	IFI44L	IFI44	XAF1	CMPK2	IFIT2	RSAD2	IFI27	OAS3	PARP9	DTX3L	PARP14	STAT1	IFIH1	HERC6	HERC5
21	PARP10	GSDMD	ADCK5	PPP1R16A	TIGD5	SCRIB	CYHR1	EXOSC4	SHARPIN	MAF1	COMMD5	VPS28	HSF1	PUF60	ZC3H3	PYCRL	FBXL6	ZNF517	LRRC14	CPSF1	RECQL4	NFKBIL2	GPR172A	C8orf30A	CYC1
22	PSMA4	COX5A	SNRPG	MRPL47	BOLA3	ATP5C1	COX7B	SNRPF	SHFM1	SSBP1	ATP5J2	PDCD5	SNRPC	CCDC58	NDUFB3	HSPE1	ATP5G3	NDUFA12	NDUFA1	COX6B1	ATP5O	ATP5J	C14orf2	USMG5	C14orf156
23	PLA2G15	ATP6V0D1	VAC14	DUS2L	VPS4A	CHMP1A	COX4NB	DDX28	TMEM208	NUTF2	FAM96B	COQ9	APRT	CTU2	MVD	COX4I1	E2F4	KATNB1	ZC3H18	DHX38	EDC4	TCF25	SPG7	DEF8
24	ABCA9	ABCA6	ABCA8	IGF1	FREM1	COL14A1	LAMA2	SVEP1	MFAP4	ZCCHC24	GAS7	SPARCL1	LHFP	JAM2	RHOJ	LDB2	EBF1	TGFBR2	ERG	PDE1A	CNRIP1	GPR124	CORO2B
25	SHQ1	RYBP	SLMAP	C3orf63	TMF1	APPL1	SACM1L	NEK4	SETD2	PBRM1	VPRBP	PPP4R2	KIAA1143	DCP1A	PRKAR2A	ZNF445	ZNF619	ZNF654	CGGBP1	PDCD6IP	CLASP2	GOLGA4
26	TJAP1	FRS3	DOM3Z	ZNF76	CCHCR1	NFKBIL1	RING1	LEMD2	RDBP	BAT4	WDR46	RXRB	EHMT2	C6orf47	GNL1	DHX16	ABCF1	BAT3	VARS	GTF2H4	FKBPL	MRPL2
27	TMEM14C	TMEM14B	NOL7	TOMM6	SNRPC	CSNK2B	LSM2	PFDN6	MRPL14	RDBP	RPP21	MEA1	MRPS18A	MRPL2	C6orf125	ZNRD1	FKBPL	ABT1	POLR1C	BYSL
28	VPS35	DNAJA2	C16orf87	BRD7	OGFOD1	NAE1	CIRH1A	NIP7	CIAPIN1	PSMD7	SF3B3	DDX19A	NUP93	KARS	CSNK2A2	POLR2C	C16orf80	TERF2	KIAA0174	TXNL4B
29	ZNF841	ZNF432	ZNF615	ZNF614	ZNF616	ZNF836	ZNF347	ZNF845	ZNF813	ZNF611	ZNF765	ZNF28	ZNF701	ZNF304	ZNF761	ZNF468	ZNF525	ZNF816A
30	MID1	CLCN4	CCDC82	B3GNT5	FAM49A	PLEKHG1	MAML2	FAM126A	EGFR	ACSL4	RBMS1	QKI	CPNE8	MSN	WWTR1	FMNL2	PRKD3	ARHGAP31
31	MYST2	ANKRD40	SPAG9	MED13	INTS2	BPTF	HELZ	APPBP2	USP32	CLTC	PRKAR1A	DHX40	RPS6KB1	GNA13	DCAF7	TRIM37	C17orf71	HEATR6
32	RNF185	EIF4ENIF1	MTMR3	SF3A1	CYTSA	C22orf30	EP300	PEX26	PI4KA	LDOC1L	KIAA1671	MAPK1	TCF20	SMCR7L	NUP50	ZBED4	TNRC6B	CRKL
33	APOL2	APOL1	APOL3	PSMB9	IRF1	B2M	HLA-B	TAP1	PSMB8	HLA-F	HLA-A	HLA-H	HLA-E	NLRC5	ETV7	HCP5	TAP2
34	THOC7	PSMD6	SPCS1	SELK	SS18L2	CCDC72	TUSC2	NPRL2	TEX264	NDUFAF3	C3orf75	TMEM115	ABHD14A	CYB561D2	UQCRC1	ACY1	CCDC12
35	UTP11L	GNL2	SF3A3	PSMB2	UQCRH	UQCRHL	MAGOH	YBX1	MED8	MRPL37	NDUFS5	TRAPPC3	ADPRHL2	MRPS15	LSM10	ERI3	PPIH
36	SNW1	ALKBH1	ZNF410	PSEN1	UBR7	SLC39A9	ZC3H14	TMED10	C14orf129	GOLGA5	SMEK1	CPSF2	TRIP11	PPP2R5E	PAPOLA	BAG5
37	SLC25A44	ISG20L2	ADAR	GON4L	PIP5K1A	GATAD2B	UBAP2L	RPRD2	SETDB1	PRUNE	SNX27	POGZ	POGK	NCSTN	COPA	TADA1
38	ZNF594	ZFP3	KIAA0753	C17orf85	SMYD4	ANKFY1	ZZEF1	SMCR8	NCOR1	PRPF8	DHX33	PAFAH1B1	CRK	VPS53	METT10D
39	ZNF263	ZNF174	ZNF434	GLYR1	COG7	COQ7	IFT140	KIAA0556	ZNF500	POLR3E	WDR90	RAB11FIP3	ZNF747	RNF40	C16orf71
40	ITM2A	ABCB1	SELP	DARC	IL33	S1PR1	MEOX1	C7	CCL14	SDPR	MMRN1	ABCA8	TNXB	CD300LG	PDE2A
41	SCARA5	PI16	CHRDL1	CD300LG	ADH1B	FABP4	TUSC5	ADIPOQ	CIDEC	AQP7	PLIN1	GPD1	PLIN4	LEP
42	ZNF282	ZNF212	ZNF777	TMUB1	FASTK	AGAP3	ZNF775	ALKBH4	PRKRIP1	SLC12A9	TSC22D4	C7orf47	LRWD1	ZNHIT1
43	TADA1	POGK	TIPRL	RFWD2	STX6	UCHL5	CENPL	C1orf112	IPO9	INTS7	LIN9	AHCTF1	C1orf124	TAF5L
44	TSG101	C11orf58	TMEM41B	TMEM9B	METT5D1	CTR9	RNF141	USP47	COPB1	UEVLD	SPTY2D1	PIK3C2A	FAR1
45	ZNF773	ZNF549	ZNF772	ZNF134	ZNF304	ZNF551	ZNF548	ZNF776	ZNF264	ZNF417	ZNF543	ZNF17	ZNF749
46	SMAD2	MEX3C	SMAD4	C18orf25	KIAA1012	PIK3C3	VPS4B	KIAA1632	WDR7	ZNF397	ZNF24	MIB1	ROCK1
47	ORC3L	LYRM2	CCNC	SYNCRIP	RNGTT	MAP3K7	CASP8AP2	SEC63	CDC40	ASCC3	ZNF292	ZBTB24
48	UBN1	PDPK1	CRAMP1L	SRRM2	CREBBP	SRCAP	TNRC6A	SMG1	KIAA0430	MKL2	ERCC4	CP110
49	L3MBTL2	ACO2	XRCC6	POLDIP3	ADSL	PHF5A	TOMM22	DRG1	NHP2L1	PES1	MCAT	RANGAP1
50	GNAI3	CAPZA1	RAP1A	SIKE1	CSDE1	TAF13	GDAP2	DR1	SLC30A7	ZNF644	TRIM33	HIAT1
51	TCP1	HDAC2	LTV1	SYNCRIP	NUS1	ZUFSP	CCNC	ATG5	SEC63	RNGTT	VTA1
52	HMBOX1	ENTPD4	TNKS	PCM1	PPP2R2A	MCPH1	CNOT7	XPO7	VPS37A	MTMR9	WRN
53	SLC9A3R1	C17orf28	STARD10	SPDEF	TRIM3	MLPH	TFF3	C1orf64	ARFIP2	PRR15	FBP1
54	HIST2H2BF	HIST2H2BE	HIST2H4A	HIST2H2AA3	HIST1H1C	HIST1H3D	HIST1H2BC	HIST1H4H	HIST1H2AC	HIST1H2BD	HIST1H2BK
55	ZNF395	KIF13B	PCM1	ASAH1	BNIP3L	PPP2R2A	CCDC25	ELP3	TMEM66	DCTN6	INTS9
56	FAM104A	COG1	C17orf80	AMZ2	TLK2	NOL11	PSMD12	METTL2A	SRP68	MRPS23
57	ZNF780B	ZNF780A	ZNF234	ZNF45	ZFP112	ZNF227	ZNF180	ZNF223	ZNF224	ZNF230
[truncated: 478 more columns]
