# Supplementary material for: SALMON: Survival Analysis Learning With Multi-Omics Neural Networks on Breast Cancer
Source: Front Genet. 2019 Mar 8;10:166. doi: 10.3389/fgene.2019.00166 (PMC6419526; doi:10.3389/fgene.2019.00166)
Supplement: Supplementary file 4 [file Data_Sheet_1.csv]

mRNA-seq eigengene matrix
	TCGA-A1-A0SB	TCGA-A1-A0SD	TCGA-A1-A0SF	TCGA-A1-A0SG	TCGA-A1-A0SI	TCGA-A1-A0SN	TCGA-A1-A0SQ	TCGA-A2-A04N	TCGA-A2-A04U	TCGA-A2-A04W	TCGA-A2-A0CK	TCGA-A2-A0CL	TCGA-A2-A0CO	TCGA-A2-A0CR	TCGA-A2-A0CS	TCGA-A2-A0CV	TCGA-A2-A0CW	TCGA-A2-A0D3	TCGA-A2-A0ES	TCGA-A2-A0EW	TCGA-A2-A0T3	TCGA-A2-A1FV	TCGA-A2-A1FW	TCGA-A2-A1FX	TCGA-A2-A1FZ	TCGA-A2-A1G0	TCGA-A2-A1G1	TCGA-A2-A1G4	TCGA-A2-A1G6	TCGA-A2-A259	TCGA-A2-A25A	TCGA-A2-A25B	TCGA-A2-A25C	TCGA-A2-A25D	TCGA-A2-A25E	TCGA-A2-A25F	TCGA-A2-A3KC	TCGA-A2-A3KD	TCGA-A2-A3XS	TCGA-A2-A3XT	TCGA-A2-A3XU	TCGA-A2-A3XV	TCGA-A2-A3XW	TCGA-A2-A3XX	TCGA-A2-A3XY	TCGA-A2-A3XZ	TCGA-A2-A3Y0	TCGA-A2-A4RW	TCGA-A2-A4RX
1	-0.029602016	-0.031283273	0.016922597	0.003002997	-0.016968199	-0.021172783	-0.02113096	0.003072177	0.07864439	0.041460384	0.047527622	-0.015504375	0.018704079	0.117624139	0.031197085	0.011009385	0.00849279	-0.030298178	-0.028490785	-0.031454872	-0.02404041	-0.066087836	-0.065726389	-0.011768174	-0.036778246	-0.049198247	-0.034933189	-0.046335034	-0.016761429	-0.041722109	-0.025498324	-0.054885039	-0.061507395	0.024019492	-0.029279203	-0.035491249	-0.011557862	-0.02715462	0.059643226	0.044980654	0.12623982	0.138023357	0.124005483	0.062258057	0.039266416	0.034110565	0.074649329	0.002090275	-0.010061995
2	0.020217119	0.024937307	-0.030721688	-0.026206698	-0.001812781	0.003218069	-0.014462871	-0.011509473	-0.052292739	-0.020996822	-0.051127842	0.020764169	-0.033102761	-0.101003161	-0.014125072	-0.000590348	-0.012287706	0.009638581	0.040111726	0.019211347	0.000606174	0.082934072	0.053929017	0.001123897	0.023043882	0.036039065	0.080145358	0.03908816	0.045413616	0.022206797	0.023046686	0.051976703	0.059617109	-0.010466818	0.044729233	0.056252219	-0.008079156	-0.002819029	-0.044867841	-0.04539052	-0.095423336	-0.131932416	-0.101380324	-0.037283212	-0.035672578	-0.0456265	-0.073124812	-0.02124878	0.005290651
3	0.086410144	0.00783193	-0.008328963	0.005944588	-0.021719366	-0.0200374	0.023672758	0.014428932	0.059663937	0.035471491	-0.004224254	-0.086597754	-0.052858446	-0.089026233	0.022794682	-0.011477091	0.022366756	0.020343488	-0.005824923	-0.020158562	0.055456517	0.071489362	0.034284035	-0.002521786	-0.013379692	-0.01543052	-0.030906737	0.024781988	-0.004158196	-0.012364183	-0.027933739	0.004349113	0.010819961	-0.047663136	0.029401962	-0.117097469	-0.01490747	0.015445473	-0.012974066	-0.045405978	0.09331227	0.03689699	-0.020495786	-0.005892012	-0.040092927	-0.049331471	-0.023066129	-0.007170087	-0.016533745
4	0.025353103	0.026282004	0.015330537	0.036521418	-0.013618872	-0.021411196	0.009931608	0.032452054	-0.068801169	-0.006422755	0.01847569	-0.019135615	0.087947217	0.03871764	0.037102751	0.088982725	-0.050762427	0.067452755	0.056460781	0.053819502	-0.040162364	0.017509009	-0.010104418	-0.023042389	0.035444861	0.061656384	-0.062278224	-0.014526568	0.089369951	0.040890917	0.017485407	-0.055925355	-0.026370285	-0.008644289	-0.039363065	-0.037842736	0.012119035	0.022818397	-0.033129403	-0.061284723	-0.041451323	-0.001990036	0.051674716	-0.057964946	-0.030135263	-0.011822021	-0.069163335	0.026629596	-0.001368255
5	0.003537052	-0.024339671	0.000585207	-0.019130879	-0.068450167	-0.032087176	0.047725831	-0.033683951	0.01200192	-0.045065536	0.007859984	-0.021623734	-0.019974891	-0.005270264	-0.02076911	-0.018138787	0.05543542	0.045795278	-0.014189541	-0.035976678	0.018920192	0.026347077	0.030356316	0.009852914	-0.028676548	-0.008773122	-0.01991791	0.0630473	0.007000883	-0.001403807	-0.036599003	-0.00642723	-0.010138354	0.029679348	0.023175903	-0.037866369	-0.03574544	0.019915159	-0.000710775	0.022249988	0.086909607	0.036401915	0.005357418	0.001248932	-0.047388433	0.028400791	0.04858487	-0.022451918	-0.06206788
6	0.040494585	-0.039549685	-0.022336474	-0.001454149	0.003626916	-0.000173594	-0.007987461	-0.006213264	0.029830351	0.000957475	-0.045275789	-0.039537809	-0.103500134	-0.068896622	0.038011875	-0.039329743	0.046964216	0.046190607	-0.049300453	-0.063643688	0.002459609	-0.03245289	0.035153782	-0.020602836	-0.030500177	-0.029702806	0.017830067	0.027417416	-0.045351174	-0.029720028	-0.099836323	0.0407906	0.003001641	-0.046809115	0.012913745	-0.043016431	-0.065112985	-0.012400915	-0.016576991	0.01405232	0.09299756	0.008086624	-0.042563242	0.016617337	-0.038218305	0.01133753	0.050956726	-0.028773406	-0.019260447
7	0.069987291	-0.020600375	-0.023629187	0.032430515	-0.021654425	-0.012139081	-0.030822316	0.041642208	-0.048604619	0.025816408	-0.041231524	0.068430652	0.009796683	-0.01638423	-0.025979937	-0.022791558	-0.016529058	-0.074488816	0.07301034	0.06370555	0.027198037	0.035523494	0.010900406	-0.001774989	-0.007202021	0.031478132	0.078905512	0.073867258	0.055828963	0.072500869	0.029589687	0.012110204	0.024511114	0.03032473	0.007406598	0.038625804	-0.015281733	-0.01832515	-0.066807986	-0.062297533	-0.118097914	-0.024348966	-0.016044874	-0.087446039	-0.052342311	-0.051724303	-0.029638276	-0.005939047	0.072341543
8	0.044976868	-0.024775237	-0.017090003	-0.032698091	0.013145943	-0.014685569	-0.038409481	-0.034365319	0.095115775	0.054464609	-0.016321869	0.011794607	-0.015219374	0.015471901	-0.02698079	-0.016833241	-0.009731771	-0.038364826	-0.033162905	-0.028104858	-0.024834899	-0.044448142	-0.040197946	-0.02743713	-0.039097458	-0.052705473	0.066830167	-0.043762195	-0.024468219	-0.03520768	-0.011547996	-0.021945337	-0.029026002	-4.46E-05	-0.039531112	0.05729279	-0.024872188	-0.029071667	0.070034037	0.071832237	0.100499286	0.066482622	0.02025237	0.075840413	0.069160856	0.034222396	0.083691516	-0.00301177	0.052406868
9	0.019823326	-0.009275299	-0.039296486	-0.043137002	-0.004304702	0.011729365	0.011046565	-0.041990994	0.058389366	0.020850285	-0.015645442	0.023664496	-0.030231212	-0.005600362	-0.043230608	-0.055924761	0.008483093	-0.063463351	-0.025260083	-0.029175756	0.003363408	-0.053738351	0.027171596	0.023073825	-0.023960098	-0.045633934	0.074742923	-0.030084985	-0.024686465	-0.013779	-0.017039838	0.006533203	-0.018990874	0.020387736	-0.022056913	0.072278911	-0.018240589	-0.021745323	0.04621279	0.082004412	0.046630319	0.039097842	0.025146711	0.051513852	0.074292083	0.043161814	0.091402288	-0.004454105	0.047051936
10	-0.080251405	0.036575296	-0.056387881	0.020374714	0.057156483	0.008403087	0.029641347	0.001774002	-0.075704392	-0.021059691	-0.065420486	0.030883951	-0.021406762	-0.108512332	-0.010996465	-0.06202834	0.034482234	-0.014959225	-0.005622444	0.001311724	0.036307555	-0.001788721	0.046406721	0.025800612	0.068609691	0.027969041	0.013474194	-0.017324654	-0.027218996	-0.018685712	-0.021446772	0.017753953	0.065236105	-0.102093809	0.04197702	-0.006740896	0.008732074	0.028522228	-0.022907502	-0.030686464	-0.140975717	-0.151699269	-0.087616737	0.006397696	-0.025972499	-0.027076035	-0.068636976	0.026387464	0.016857479
11	-0.078152935	-0.031185102	-0.025931229	0.015286939	0.006969822	0.010142872	0.022538706	0.015582413	-0.048443861	0.018310024	-0.01573044	-0.001405169	-0.03880677	-0.040254953	0.048625111	-0.03290755	0.050653909	0.027594331	-0.057130057	-0.037913899	0.003232795	0.005384716	0.017540142	0.0244593	-0.010786566	-0.015665789	-0.047220516	0.053835406	-0.069010585	-0.026448188	-0.049127072	0.06909073	0.022043784	0.009124542	0.030776484	-0.017942768	-0.029709669	-0.012673018	-0.06819312	-0.031425483	-0.044333794	0.066854856	-0.058682842	-0.057225548	-0.069298221	-0.01001013	-0.035668207	-0.002000543	-0.09097198
12	-0.037576918	0.011519645	0.009557284	-0.006027575	0.013831914	0.010105277	0.036139812	-0.012830235	0.065898827	0.022098804	0.019421053	-0.016113745	0.03519763	0.097596253	0.029006512	0.020360899	0.027019897	-0.034489872	-0.035677799	-0.030230265	-0.026495229	-0.022091175	-0.052430864	-0.026822148	-0.029894886	-0.034074933	-0.06824231	-0.044239625	-0.042816398	-0.039990532	-0.031236521	-0.042134395	-0.060968967	0.036672972	-0.010832132	-0.02783522	-0.019605109	-0.026115445	-0.003062672	0.067767598	0.126445446	0.101372067	0.126353344	0.058002621	0.018206348	0.023465137	0.096803672	0.032929374	-0.002358333
13	-0.024324134	0.017381944	0.016678259	0.012517434	0.025534942	0.070667626	0.064538911	-0.026022315	0.018948329	0.071583293	-0.05952321	-0.01477805	-0.059723787	-0.033814801	0.076648263	0.020603963	0.004977456	0.002148546	-0.003446197	-0.01008287	0.015356991	-0.024312526	0.003621338	-0.01908282	0.014426702	-0.030865819	0.045081994	-0.004519006	-0.022075662	-0.009422637	-0.004520474	0.028616891	0.017251412	0.006477477	-0.001835931	0.067655107	-0.050564499	0.019458458	-0.049700725	-0.045683914	0.019697875	0.013115554	-0.032597052	-0.02749885	-0.0335242	-0.04581387	-0.015444501	-0.052730898	-0.047404475
14	0.013286143	0.043703808	-0.029826426	-0.007530641	-0.009111986	0.024916082	-0.01162271	0.004791849	-0.083695088	-0.041764783	-0.056389668	0.003132955	-0.035293197	-0.073461117	-0.010672773	0.013916263	0.019637062	-0.001400532	0.02357107	0.046694675	0.009919967	0.02617509	0.052233885	-0.017929336	0.010249673	0.027666825	0.042430463	0.028084952	0.031149705	0.017912128	0.041527335	0.072621087	0.087156256	-0.028156801	0.016719395	0.050412959	-0.014637168	-0.012584575	-0.053635035	-0.071938387	-0.070356913	-0.145829699	-0.096869314	-0.06455719	-0.04165512	-0.019529813	-0.061446507	-0.022932356	-0.017208795
15	0.016744815	-0.006943435	0.023860631	-0.02502022	0.033683206	0.001312007	0.016969495	-0.05296547	0.017987992	0.055938358	0.054709936	0.003894147	0.054550237	0.10111007	0.036426757	0.01529483	0.00549114	-0.016290064	0.011558869	0.013670476	-0.030030209	-0.073812076	-0.068233672	-0.052776245	0.016590107	-0.037341495	-0.054157156	-0.036891997	0.009144165	-0.095044399	0.016279027	-0.048624752	-0.013175919	-0.027860466	-0.065314615	-0.038671402	0.03191173	0.005251016	-0.017921149	-0.006058398	-0.023990154	0.106111889	0.112607871	-0.048052579	-0.025802783	0.078902829	-0.001063145	0.026925625	-0.004704518
16	0.029983411	0.013672644	0.014481202	-0.00339988	0.04423715	-0.004357685	0.039463851	-0.043305441	-0.047003498	0.026329824	0.038898544	0.012448314	0.064229807	0.048173911	0.021234007	-0.002316557	-0.022085919	-0.005026625	0.041697531	0.04473101	-0.022742875	-0.040530554	-0.021673325	-0.0311151	0.0500512	0.003550626	-0.051447461	-0.008296656	0.025225163	-0.058807732	0.027741778	-0.025921604	0.025465036	-0.062189858	-0.044845481	-0.026250731	0.050330769	0.023569581	-0.054435582	-0.052394121	-0.10020878	0.013502127	0.071481122	-0.078555221	-0.045429166	0.056628836	-0.05785775	0.041437304	0.012926877
17	-0.007623436	0.038492044	0.00093822	-0.045859882	0.042686991	-0.019007449	0.031492876	-0.038598016	-0.011147295	0.010518408	-0.009726605	0.002283664	0.002734606	-0.072746957	-0.05563728	0.010681717	0.012349432	-0.020483449	0.028714909	0.000703863	-0.006213758	0.098588169	0.028268417	-0.037607721	0.001710591	0.062957499	0.021382637	0.071786491	0.004054185	-0.018413138	0.031530756	0.04184531	0.011032191	0.013270871	-0.007133606	0.024766397	-0.02228456	0.050090082	-0.068909476	-0.017960779	-0.123912186	-0.050606849	-0.086269907	-0.079564731	-0.0189385	-0.00025105	-0.054122042	0.02425008	0.004599238
18	0.030445259	0.020917165	-0.011411611	-0.005039538	0.003246172	0.032121135	-0.022542832	0.006784752	-0.04762828	-0.004277377	-0.032809006	0.006707985	-0.009731419	-0.051120118	-0.006217685	0.036920395	-0.030121218	0.021036059	0.044984306	0.031606935	-0.059206008	0.092656296	0.020746063	-0.00477599	0.028351977	0.02175156	0.084547596	0.039192084	0.054507815	0.063070537	0.046280158	0.000688314	0.050347232	-0.056751478	-0.002331976	0.040369397	0.007516666	0.017749963	-0.047102884	-0.086377904	-0.086125427	-0.137755011	-0.072092593	-0.061514916	-0.029823119	-0.033786183	-0.087042497	0.023156475	0.017292084
19	-0.041447034	0.012591481	0.021445819	0.022530795	-0.013905465	0.003302928	0.050057803	0.016960509	-0.054196632	-0.036809868	0.000203155	-0.028830087	-0.026031858	-0.065956296	0.019868616	-0.000750077	0.042592876	0.061700872	0.003516448	0.000974893	0.037016215	0.083206517	0.083262763	0.038703614	0.008512517	0.028883194	-0.032021975	0.06427377	0.000180315	0.006453872	-0.011942573	0.034086141	0.043150892	-0.002247547	0.056100575	-0.052987794	-0.00287634	0.025576152	-0.07931532	-0.057514542	-0.071088718	-0.003749869	-0.047449026	-0.079245184	-0.081914275	-0.016294663	-0.071777658	0.003540104	-0.064273429
20	0.105851177	-0.045448701	0.038716465	0.0134141	-0.035215909	0.021235877	0.036376552	0.045361386	0.056159137	0.042343777	0.03618684	-0.080386012	-0.038074451	-0.012875108	-0.012588394	0.018941121	-0.063247328	0.050538461	-0.006389257	0.011977511	0.03406475	0.086696236	-0.027327232	-0.015598801	0.023674802	0.027155307	-0.01715199	0.047533446	0.04464512	0.007347767	-0.004821578	-0.00596681	-0.073362319	-0.062687643	-0.000164645	-0.037133361	0.015503919	0.037335986	-0.002787022	-0.004968827	0.082753515	0.047988192	-0.045425262	0.010754515	-0.04441619	0.022546946	-0.008574454	0.017637714	0.039092193
21	0.031631669	0.005947133	-0.0190214	-0.059665252	0.019354877	-0.015202835	0.014858187	-0.054242932	0.039854746	0.011473135	-0.016264451	0.021010088	-0.00382657	-0.039610686	0.008944564	0.012222981	-0.054104625	-0.002949557	0.052240943	0.041306909	-0.008778041	0.040821021	-0.009653858	-0.034398304	0.04030651	0.014528128	0.061204087	0.014694423	0.055527944	-0.028080459	0.038395984	0.008757662	0.056711292	-0.052652144	-0.004272803	0.048968608	0.002226488	-0.013083417	-0.07293515	0.00674754	-0.129757417	-0.063966621	-0.054207013	-0.117330175	-0.083241447	-0.026760265	-0.107906188	-0.032799839	0.00582752
22	0.057337844	0.021672942	-0.002554618	0.028589133	0.012605128	0.022887521	0.011849216	0.017665613	-0.113264319	-0.033080401	0.010993327	0.025496444	0.05008565	-0.04435943	-0.024598188	0.002541719	-0.023906325	0.027526401	0.050083522	0.036216198	0.005323111	0.024826868	0.056271057	0.022945764	0.043071695	0.063780993	-0.02008596	0.023783205	0.032279032	0.031152542	0.01572353	-0.026360169	0.019975257	-0.044648813	-0.015237123	0.002918305	0.048249462	0.046901014	-0.032041935	-0.04456217	-0.104516066	-0.132343827	-0.005692668	-0.013491607	-0.01968754	-0.006665796	-0.067995118	0.058051595	0.066279304
23	-0.014474294	0.033829387	0.006879457	0.024332549	0.014231113	0.007088845	-0.022276243	0.037849907	-0.016060609	-0.034152034	0.000376714	-0.020684801	-0.002888998	-0.058809262	0.023880842	0.012226534	-0.063395794	0.06302947	0.030809587	0.034782005	-0.014119407	0.104615989	-0.002322055	0.035321292	-0.010225003	0.059740187	0.0165715	0.01824157	0.005352455	0.042843539	0.02776334	0.010053725	0.008393331	0.002892254	0.018023409	0.007587378	0.01743105	0.049692873	-0.062433314	0.009573245	-0.085864823	-0.116804282	-0.102387964	-0.104127767	-0.068016657	-0.06603255	-0.10264385	-0.022528506	-0.024440619
24	0.000425749	-0.034184837	-0.035764784	-0.012801527	-0.033121672	-0.005396775	0.007975037	-0.01859089	0.052871221	-0.005176737	-0.02952583	-0.046910294	-0.066282783	-0.039710445	0.035600861	-0.043516743	0.053601896	0.025353189	-0.061433113	-0.071040857	0.003391973	-0.033613859	-0.00994907	-0.012507508	-0.035564296	-0.048290698	0.017140224	0.025630655	-0.059680537	-0.03277227	-0.086448452	0.02797305	-0.020867302	-0.016325391	-0.002254692	-0.05557517	-0.063637066	-0.026139966	0.003430947	0.026935598	0.094931693	0.044518902	-0.019979916	0.032966617	-0.027347064	0.011138694	0.075196485	-0.033387827	-0.023374591
25	-0.040614079	-0.033808518	0.031916245	-0.001358577	-0.014258711	-0.019656671	-0.019600547	-0.009619233	0.095144759	0.029050502	0.024198955	0.021663352	0.013425938	0.091775309	-0.005251911	-0.030637526	0.054361436	-0.029264957	-0.034174004	-0.038282422	0.007610681	-0.065935835	-0.054935967	-0.030849561	0.018123323	-0.038356168	-0.027123344	-0.043547157	-0.034879505	-0.037262497	-0.027449556	-0.048442385	-0.072877734	0.02001815	0.011868383	-0.036523645	-0.01190104	-0.021571724	0.049885052	0.039552134	0.094718765	0.122815463	0.114446656	0.069229984	0.033219245	0.031847792	0.039687627	0.044536383	-0.020963368
26	-0.007962319	0.014061518	0.001875701	0.011639976	0.003552256	0.001030004	-0.009765042	0.004942669	-0.019562034	0.071245352	-0.052197436	0.031142026	-0.010749918	-0.060690147	0.040473025	0.032177434	-0.022275268	0.00903909	0.03377711	0.013777219	0.045895555	0.070979159	0.030673526	-0.070964501	0.022051372	0.02828374	0.060728394	0.03813665	0.032602693	0.035314837	0.026182225	0.082369458	-0.005258907	0.009794273	0.048727314	0.035907069	-0.013380307	0.006428765	-0.082194844	-0.048169705	-0.072995132	-0.108073368	-0.057196757	-0.112658819	-0.087458923	-0.029058028	-0.093490848	-0.026819714	-0.02354867
27	0.034507201	0.014415239	-0.002832148	0.011643792	0.016753899	0.007832966	0.004270811	0.005244417	-0.10573642	0.03464898	-0.022331936	0.040437034	0.026251198	-0.055492109	0.008121297	0.03543901	-0.031414676	0.018952808	0.041823159	0.039659917	0.049520558	0.05154518	0.035050577	-0.06520707	0.044571131	0.045330444	0.017821518	0.035977736	0.027287034	0.024426978	0.022069512	0.017823239	-0.003189675	-0.031397862	0.012779328	0.02549929	0.026832221	0.038115329	-0.070275312	-0.040463796	-0.095242365	-0.148519858	-0.036710166	-0.133785588	-0.05357826	-0.008750071	-0.104801874	0.011212987	0.025432592
28	-0.028404107	0.031259764	0.016603523	0.034863774	0.026897707	0.005857946	-0.014121204	0.034284123	-0.048647929	-0.026369792	0.046348244	-0.0326524	0.048136202	0.025711449	0.03287405	0.013079499	-0.069590801	0.059703355	0.01012442	0.020190495	-0.03671449	0.048116349	-0.044269765	0.043508167	-0.005700388	0.042350432	-0.06155226	-0.016601465	-0.022259521	0.006443424	0.010771322	-0.045145607	-0.033976199	-0.007071184	-0.044435244	-0.030330735	0.047033554	0.074103707	-0.031654443	0.085496181	-0.044589885	-0.022107912	-0.010613355	-0.091675187	-0.049171247	-0.029133326	-0.078186129	0.013548879	-0.023488178
29	0.002746214	-0.013863596	-0.010776858	0.012715615	-0.024809412	-0.020116572	-0.052355437	-0.003722804	0.104270277	-0.022578582	0.029100257	-0.015042951	0.038622226	0.10660948	0.030147906	0.015074345	-0.018080826	-0.040368521	-0.008651365	-0.012984606	-0.02338908	-0.035837421	-0.025964423	-0.013620152	-0.021150786	-0.034612296	0.011266035	-0.037140935	-0.015808101	-0.020430277	-0.019684118	-0.033372897	-0.036489551	-0.027052296	0.015958996	-0.012615447	-0.00501856	0.001747558	0.031736018	0.067845384	0.124204837	0.123887711	0.113842921	0.075160746	0.048980965	-0.014929467	0.066032333	-0.018582923	-0.00260476
30	-0.054587843	-0.014056851	0.008017062	0.015383489	-0.012682837	0.002504962	0.03744661	0.010139267	0.000212501	0.002603434	0.036487412	-0.037330719	-0.027272852	0.018671559	0.05239279	-0.001739909	0.059989067	0.056543299	-0.042186483	-0.039540612	0.016350098	3.83E-05	0.025512382	0.022326045	-0.014833618	-0.018991883	-0.072069298	0.038359011	-0.050886398	-0.028499962	-0.054507605	-0.003941303	0.002513222	0.010834687	0.020916586	-0.085164546	-0.024064926	0.006193785	-0.040000101	-0.041969396	0.01832322	0.093848831	0.039710331	-0.026968592	-0.055924233	0.020699787	0.000930719	-0.000923154	-0.075895799
31	-0.014366089	-0.015658024	0.028940489	0.021739616	0.006323496	-0.104426443	-0.000832263	0.019385109	0.058852368	0.047272325	0.028364929	-0.003748339	0.030095696	0.099925041	0.022936015	0.044890947	-0.004385612	0.006147772	-0.002320745	-0.005790726	-0.08877898	-0.037439852	-0.155420843	-0.00056855	-0.008479826	-0.040530403	0.00386154	-0.017316831	-0.002309847	-0.024706911	0.011174271	-0.15549022	-0.032653136	0.005329359	-0.052494136	-0.017973788	0.007810006	0.006401449	0.043510065	0.006679612	0.074789276	0.071930873	0.090113007	0.036240222	0.039307945	-0.070576919	0.057031535	0.00237275	0.013487053
32	-0.057928573	0.014544456	-0.017724356	-0.000926629	-0.024035536	0.003344822	-0.02735145	0.016630834	-0.018709822	-0.01872498	-0.004671492	-0.032842262	-0.011534286	0.082298319	0.027992044	0.028925917	0.03797554	-0.044372122	-0.026225047	0.004081356	-0.038290761	-0.101963286	-0.044047983	-0.016885305	-0.026733435	-0.025059625	-0.069187615	-0.061333812	-0.025970102	-0.042262575	0.002613113	0.024591004	-0.001469714	0.001116212	-0.026717096	-0.026506628	-0.009115243	-0.038721393	0.017028147	0.008763789	0.130508337	0.094625092	0.029040568	0.001074797	0.003895388	0.007678302	0.051622371	-0.036067186	-0.044885247
33	0.104590469	-0.008409872	-0.000629097	0.044550452	-0.034730805	-0.001614571	0.056402791	0.038198268	0.05798004	0.02142616	-0.004149159	-0.069183694	-0.039198563	-0.085871039	0.004374004	0.001434729	-0.031128197	0.007349558	0.019236169	0.015180575	0.052156188	0.110672184	0.03869215	0.029266693	0.034385383	0.036688295	-0.045603806	0.075610192	0.040829588	0.011454936	-0.008857709	0.030642973	-0.020069816	-0.055320054	0.056795216	-0.070848316	0.020184899	0.04627801	0.010172411	-0.043844135	0.036402273	0.021912305	-0.04795146	-0.016672514	-0.046363269	-0.027212874	-0.052485187	0.023175471	0.000944205
34	0.037111737	-0.007779548	0.010175302	-0.035182325	0.004875	0.000616032	-0.022884254	-0.022670385	0.018100603	-0.046088398	-0.040624173	0.06363791	-0.007529223	-0.082393005	-0.0710023	-0.045189712	0.027553233	-0.008592487	0.015741077	0.015954336	0.055278567	0.041842314	0.041047785	-0.020578849	0.071255935	0.012729298	0.062928491	0.004551222	0.005607335	0.006812434	0.008321474	0.028123107	0.012617435	-0.052954828	0.061803013	0.033200595	0.014440851	-0.003843916	-0.002683525	-0.029343873	-0.0739282	-0.143684646	-0.036199341	0.002270203	-0.007324382	-0.029288134	-0.063402503	0.054203873	0.032998078
35	0.008942765	0.067472102	-0.034739525	0.013931398	0.006939306	0.033416596	0.010141163	0.013676703	-0.126816951	-0.062414255	-0.011318603	0.022078456	0.021994432	-0.044953107	0.038895931	-0.002741984	-0.007390032	0.01620205	0.035264219	0.025543152	0.0089217	0.040201636	0.054761354	0.03514865	0.041702986	0.019938975	-0.035190842	0.03185778	0.023595863	0.019519465	0.004678879	0.007687371	0.087645585	-0.023168677	-0.008537524	-0.022026443	0.078187897	0.03402588	-0.055280611	-0.074666326	-0.158656365	-0.093877828	-0.032229004	-0.035574524	-0.026191314	-0.054437936	-0.133129325	-0.022420101	0.017789669
36	-0.007966427	-0.033954311	-0.003269347	-0.006463178	-0.023182857	-0.023649927	-0.021757329	-0.012629616	0.057790573	0.040831257	0.0229261	0.028300782	0.028414559	0.062458959	-0.031376256	-0.004515339	0.042725847	-0.034867407	-0.011505643	-0.019173923	-0.075972085	0.031798102	-0.059769589	-0.01541702	-0.01890976	-0.007055195	0.002888576	-0.04308182	-0.018812332	-0.025878832	-0.01460208	-0.038002751	-0.119698944	0.014089421	0.032171132	-0.011782978	0.007035418	-0.058212399	0.074904977	0.112858301	0.161719943	0.056925411	0.112570898	0.072539866	0.033833134	0.024910457	0.087271318	-0.004100151	-0.020999902
37	0.016224742	-0.046371663	-0.005897443	0.041337722	-0.030438434	-0.041775715	-0.028378374	0.042558712	0.002161639	0.048893901	-0.000310357	0.045212922	0.033405068	0.108463949	0.002218459	-0.002823516	-0.008070524	-0.089754977	0.038195801	0.033132199	-0.006270806	-0.05381136	-0.018530569	-0.007471241	-0.037369921	-0.014286908	0.026698489	0.017268561	0.034424302	0.036138893	0.004885515	-0.022542348	-0.051453021	0.063353994	-0.022348389	-0.011893127	-0.027979382	-0.041588569	-0.030283252	-0.012983967	0.017538519	0.172911651	0.094767002	-0.044720568	-0.008895073	-0.013460108	0.040629553	-0.01739277	0.044715692
38	-0.074162456	0.004027347	0.035221533	-0.037032361	0.025882186	-0.057171793	0.05122539	-0.027410413	0.058803059	0.038410502	0.059963724	-0.033567775	0.017031675	0.087069359	-0.011266867	0.018191759	0.026248347	-0.044931029	-0.028348613	-0.053761252	-0.033198154	-0.003781727	-0.064299062	-0.039441498	-0.036159541	-0.003115483	-0.031459654	-0.006951462	-0.048980791	-0.085332831	-0.014655414	-0.011718108	-0.080678635	0.059961276	-0.002599641	-0.027426872	-0.043483554	0.017498572	-0.002737809	0.032828247	0.058062363	0.148829302	0.048624402	-0.008466293	0.033488726	0.04347204	0.069746547	0.020785001	-0.029994537
39	0.006778482	0.008149489	-0.034315939	-0.096079706	-0.024096843	0.017454725	0.005472837	-0.085177379	0.087017526	0.035162379	-0.014966335	0.043566422	-0.031387579	0.021862802	-0.01864403	-0.022403476	-0.025769465	-0.105435877	0.027385154	0.006131618	-0.023691913	0.032315247	4.15E-05	-0.024963405	0.021967007	-0.029043815	0.080491254	0.004359217	0.023014539	-0.063187344	0.019251495	0.043696408	0.011243428	0.037141887	0.017932919	0.100448798	-0.007076968	-0.003539752	0.016436903	0.01864397	0.047588372	0.0535069	0.000135224	-0.01223877	0.021047597	0.001615857	0.043719796	-0.011131601	0.02142533
40	-0.005540741	-0.034383107	-0.045556086	-0.012506314	0.016302711	-0.000562913	-0.023104215	0.004710775	0.073002385	0.025059633	-0.042733282	-0.047024505	-0.080517305	-0.058466137	0.042546801	-0.037658729	0.038439848	0.017683013	-0.067397517	-0.067830653	-0.011617848	-0.042627995	-0.01740642	-0.018840106	-0.038621821	-0.048470207	0.019478994	0.008206236	-0.065306399	-0.046866207	-0.081064856	0.060793922	-0.011761492	-0.044999989	-0.010259346	-0.057370906	-0.054234137	-0.034482631	-0.01025883	0.01536423	0.074863912	0.038087996	-0.049920409	0.009464816	-0.032432111	-0.023559977	0.066046225	-0.025856748	-0.022408329
41	-0.014856292	-0.037723082	-0.029760763	-0.009139908	0.011529815	0.037300875	-0.003725288	0.032533004	0.05222672	0.059871329	-0.062692142	-0.046655958	-0.077177276	-0.041689073	0.056883551	0.008531974	0.047248945	0.017620753	-0.05088601	-0.079126518	-0.012627565	-0.047842486	-0.033987232	0.01574993	-0.06625631	-0.042230157	0.038379973	-0.022043085	-0.054922684	-0.01616476	-0.010573306	0.063664512	-0.018149753	-0.028376138	-0.00229628	-0.069433298	-0.035564566	-0.005276612	0.012946909	-0.015626806	0.028091441	-0.007586178	0.009001141	0.005896804	-0.069337539	-0.00370475	0.038008156	-0.026055222	-0.036163066
42	-0.000405527	0.0172195	-0.038632241	-0.008515827	-0.001523495	0.010762443	-0.013732103	-0.002989193	-0.048858566	-0.024862433	-0.050396839	0.013675715	-0.028690704	-0.079958289	-0.009081192	-0.01878127	-0.047700817	0.010217703	0.034745756	0.018133224	-0.003354192	0.032656351	0.097261356	0.003202441	0.018228686	0.013058104	0.106386402	-0.001664749	0.034778508	0.039904362	0.019817251	0.037161639	0.065300492	0.011611488	0.045769791	0.042652122	-0.016479943	-0.004181194	-0.064140442	-0.045623956	-0.067224205	-0.07332027	-0.092337762	-0.057157719	-0.034736401	-0.092545136	-0.106763147	-0.024246343	0.025783551
43	0.025461974	0.021780817	0.012419035	0.068146705	-0.045583634	-0.01927389	-0.01403124	0.053489481	-0.046717002	0.026700262	0.02919893	0.032707757	0.073688143	0.125393104	0.010919833	0.014993273	-0.022812678	-0.063836111	0.057423055	0.052995247	-0.012062039	-0.024361103	0.003162373	0.034009111	-0.022588157	0.031172588	-0.021623906	0.030176615	0.044917599	0.045380421	0.007503191	-0.060406439	-0.050114749	0.018795266	-0.031973021	0.009782424	-0.017011511	-0.002020413	0.029505584	-0.084860759	-0.030708249	0.109328658	0.130168506	-0.073956876	0.026036215	-0.013742826	0.010040417	-0.010112159	0.024466268
44	0.011984491	-0.030251233	0.012323102	-0.006419332	-0.009215519	-0.013835038	-0.025798999	-0.013362203	0.078516017	-0.01108531	0.008444205	0.030727432	0.041893239	0.076693019	-0.012406294	-0.001583327	-0.012731046	-0.019589545	-0.016771098	-0.016512215	-0.06352516	-0.059888845	-0.097514705	-0.067022388	-0.029669026	-0.022813653	-0.022275982	-0.040412041	-0.022979634	-0.025078244	-0.008190127	-0.008874974	-0.052956026	0.003802498	-0.047826166	0.007016614	0.00633977	-0.050106016	0.064639448	0.064260386	0.059960221	0.050182729	0.078490309	0.081332848	0.078907428	0.03418826	0.092193929	0.005569842	0.016309013
45	-0.004990068	-0.030336951	-0.019637901	0.013726731	-0.005584751	0.027540773	-0.145116926	0.020812066	0.039189091	-0.031973125	-0.003072702	-0.009359019	0.006945017	0.054934825	0.017074734	0.005955563	-0.03769115	0.005338431	-0.040276673	-0.026077865	-0.029206961	-0.048782612	-0.049077592	-0.018178444	-0.002550348	-0.06634514	0.033150307	-0.050233799	-0.041888733	-0.029764393	-0.036879865	-0.023526209	-0.048595854	-0.025732947	0.007214056	-0.019293828	-0.012364914	-0.012593414	0.02035185	0.076221383	0.100117922	0.116318889	0.040919599	0.125694906	0.103753223	0.027292077	0.051793099	-0.010719672	-0.029425761
46	-0.036528577	0.007033154	0.0164557	-0.00126184	0.021221789	-0.004826937	-0.020610424	-0.009503564	0.071296225	0.039097748	0.012452943	-0.009571569	0.018394391	0.075437818	-0.000686681	-0.001177168	0.019000833	-0.026811371	-0.022444877	-0.035003144	-0.008740553	-0.105381416	-0.058347558	0.031522027	-0.035697232	-0.034226879	-0.023625089	-0.052414648	-0.033936652	-0.030517464	-0.025834867	-0.026158592	3.90E-05	0.06150531	-0.101464152	-0.032412268	-0.015585097	-0.013481692	0.018278544	0.077424081	0.122055633	0.107549532	0.09471638	0.011780928	-0.003533383	0.03458066	0.049392216	-0.020523789	-0.02763949
47	-0.031487141	-0.019988569	0.016310314	0.026105747	-0.004725494	0.023598919	-0.005533188	-0.003129238	0.069523886	0.033974212	0.038814753	-0.015872248	0.041761045	0.090416678	0.03304038	0.037065166	-0.025579232	-0.027591292	-0.014497444	-0.017242186	0.016888846	0.020861836	-0.01761144	0.044896058	-0.014166347	-0.015483446	-0.111332286	-0.034945062	-0.02146204	-0.035460808	0.013280747	0.010989751	0.011775521	0.047146118	0.027703343	-0.039361256	0.004893116	0.059700682	0.02920262	-0.022699121	0.036673481	0.127382942	0.123785309	0.005918364	-0.00948645	0.017796341	0.017255393	0.008201283	-0.03078324
48	-0.032308372	-0.000410432	0.010844746	-0.067539412	-0.036026549	0.004184392	0.024894532	-0.059939009	0.123660838	0.076945229	0.030189078	0.002370063	-0.030428241	0.085755983	0.033740756	0.004762567	0.000277543	-0.084828895	-0.010060965	-0.018447283	-0.027380955	-0.043881061	-0.056558517	-0.01836814	0.003014573	-0.056838258	-0.006695216	-0.026013411	-0.006588787	-0.092836688	-0.010627102	-0.004299746	-0.031467292	0.037838941	0.01277089	0.004197441	-0.001146057	-0.005857458	0.032069947	0.047996871	0.108842225	0.138363837	0.066296058	0.014232102	0.020724861	0.019589567	0.058359692	-0.014786324	-0.021495419
49	-0.012952464	0.060004191	-0.029011382	-0.004757651	-0.003299897	0.028787078	-0.026709771	0.018961458	-0.116770067	-0.043009433	-0.037836123	-0.019002011	0.009436381	-0.03171628	0.001045809	0.021335116	0.02620509	-0.017497251	0.016167507	0.053313398	-0.013637361	-0.026785066	0.024305201	-0.013456828	0.017223641	0.063141357	-0.048482755	-0.01382269	0.008300247	-0.010101296	0.037195217	0.056367558	0.080568515	-0.057517116	-0.019625902	0.007918598	0.014120854	0.008681596	-0.023865287	-0.089824167	-0.023460068	-0.112189397	-0.059342371	-0.062808368	-0.065367337	0.016453111	-0.045352397	-0.012545122	-0.016364993
50	-0.004667111	0.022528113	0.058890244	0.014531256	-0.021657748	0.030546205	0.000950832	-0.004164436	-0.038192379	-0.048527361	0.032654408	-0.020904463	0.066429654	0.075974131	0.068099619	0.01105575	0.02297872	-0.013495631	-0.013275274	-0.002976076	-0.008660849	-0.078425304	-0.003463663	-0.056386671	-0.020128179	-0.044548542	-0.083894742	-0.021268202	-0.010966246	-0.022687974	-0.02416227	-0.050281057	-0.000146203	0.008757873	0.006168368	-0.061949488	0.052989097	0.000691931	0.009221358	0.018640786	0.153502662	0.086456477	0.115915399	0.028685604	0.006564445	0.033540746	-0.023450729	-0.03424693	-0.0221807
51	-0.021260716	-0.008399934	0.018722394	0.036378617	0.003259033	0.033274804	-0.001118056	-0.001088239	0.026720118	-0.043993446	0.03119039	-0.009874809	0.05787242	0.083642829	0.028743019	0.036541969	-0.032477294	-0.005194271	-0.001351237	0.005017027	0.01657591	0.025670441	0.003007021	0.060051867	0.006911872	0.012057056	-0.121445233	-0.018093417	-0.020433599	-0.022345274	0.028968025	0.01897972	0.025003564	0.014428863	0.025062114	-0.03535305	0.02645855	0.063618247	0.003867529	-0.044872711	-0.016551031	0.095147993	0.109781261	-0.031447285	-0.023080349	0.011825066	-0.020724984	0.010993958	-0.02130223
52	-0.040142891	-0.045516841	0.016488786	0.048226673	0.015839519	-0.015000877	-0.01092389	0.03745817	0.016370218	0.023024668	0.01356298	0.011754118	0.037702854	0.048805102	-0.014579622	-0.037528873	0.025197461	-0.076240792	-0.029725138	0.00106106	0.032722539	-0.048048318	0.022392861	0.028079503	-0.034377128	-0.093072053	-0.089740197	-0.000777477	-0.025912241	-0.004205498	-0.035136586	-0.039126162	-0.060136458	0.045759209	0.00614786	-0.024443106	-0.023223905	-0.032611723	0.041156262	0.026707379	0.076268784	0.068155354	0.068318101	0.039687395	0.066810707	0.063557403	0.049502926	0.025007878	-0.057698799
53	0.07066554	-0.03265681	-0.040891313	-0.042268744	0.000652016	-0.022628458	-0.06854001	-0.025682027	0.102171491	-0.004812646	-0.026665934	0.023990154	-0.020125126	-0.031369952	-0.014669635	0.007177085	-0.031702281	-0.018108975	-0.022558323	-0.022571625	-0.018762803	-0.014715171	-0.050548464	-0.025157599	-0.007883734	-0.024558984	0.108913574	-0.017578654	0.002143112	0.006866277	0.001592014	-0.016701804	-0.020549903	-0.031070476	-0.038251974	0.096038281	-0.02987236	-0.04518895	0.049592545	0.068944882	0.082579666	-0.047109176	-0.031140367	0.060443874	0.073122384	-0.042841376	0.072513474	-0.012027327	0.066267493
54	0.125235069	-0.012986826	0.090257589	-0.036060392	0.009916875	0.029409642	0.080475862	0.021582209	0.009192893	0.011898344	0.032160191	0.075959042	0.048508292	0.013448282	0.00287923	-0.039139905	0.024473288	0.007045402	0.058559297	0.065968985	-0.004672175	-0.079175664	-0.059515481	0.013607905	-0.017591043	0.06165289	0.060260925	-0.000959942	0.055732058	-0.015259984	-0.023485211	-0.06746128	-0.049690339	-0.034259435	-0.012443849	0.057663203	0.076998827	-0.054412208	0.018664565	0.053563	0.052450596	-0.090544002	0.021749633	-0.006494158	0.028221575	-0.036222035	-0.003799431	-0.045515964	0.036171861
55	-0.01135609	-0.030806422	0.035414197	0.032831779	0.023689898	-0.011328994	-0.027999376	0.02728721	0.036188012	0.04010405	-0.043720074	0.025579906	0.022964712	-0.011404866	-0.059859643	-0.062286376	0.049899554	-0.079958528	-0.041194227	-0.00847503	0.048581503	-0.011027872	0.06746448	0.04358575	-0.037467398	-0.092104743	-0.056299568	0.014508147	-0.040972864	0.015105181	-0.037459879	0.003770387	-0.031994627	0.030813074	0.014517279	-0.000957284	-0.013711346	-0.027485473	0.04879046	0.082818736	0.079122246	0.003917186	0.014360763	0.052040008	0.075208103	0.055401808	0.053421564	0.021468194	-0.035714177
56	0.027079415	0.010309046	0.032378811	0.019316362	0.029922608	-0.087096931	0.016795247	0.016447224	-0.050552573	0.035419233	0.018491964	0.015918128	0.052708476	0.070371825	0.000113284	0.054549641	-0.054092994	0.020531292	0.031749534	0.022545401	-0.120284454	-0.008595756	-0.099335658	-0.000244861	0.024528776	-0.015265612	0.009352256	0.010581927	0.019519416	0.035469965	0.040944464	-0.106535023	0.002692625	-0.018804675	-0.068969399	0.012624043	0.030018995	0.034220346	0.024992799	-0.049570787	0.008155095	-0.037864493	0.050616725	0.002759531	0.035962905	-0.033255657	0.002041347	0.048476941	0.058042441
57	-0.037635814	-0.013959598	0.003299729	0.059932286	-0.002677792	0.016723291	-0.218055626	0.029144492	0.012423294	0.028330958	-0.00237027	-0.00558802	0.018831033	0.0488871	0.004027673	0.001433534	0.05679121	-0.037394508	-0.022614061	-0.036455936	-0.095872546	-0.039131228	-0.046751308	-0.018348194	0.031719229	-0.053301286	0.032035256	-0.037638943	-0.042445033	-0.008579046	-0.034435348	-0.03628994	-0.043000704	0.039613306	0.001100613	-0.032606719	-0.015684216	-0.009707073	0.021482423	0.110054559	0.09911283	0.077281803	0.086067676	0.077995104	0.076625624	0.02321104	0.072809517	0.014152736	-0.01844611
[truncated: 534 more columns]
