# Supplementary material for: SALMON: Survival Analysis Learning With Multi-Omics Neural Networks on Breast Cancer
Source: Front Genet. 2019 Mar 8;10:166. doi: 10.3389/fgene.2019.00166 (PMC6419526; doi:10.3389/fgene.2019.00166)
Supplement: Supplementary file 5 [file Data_Sheet_2.csv]

miRNA-seq eigengene matrix
	TCGA-A1-A0SB	TCGA-A1-A0SD	TCGA-A1-A0SF	TCGA-A1-A0SG	TCGA-A1-A0SI	TCGA-A1-A0SN	TCGA-A1-A0SQ	TCGA-A2-A04N	TCGA-A2-A04U	TCGA-A2-A04W	TCGA-A2-A0CK	TCGA-A2-A0CL	TCGA-A2-A0CO	TCGA-A2-A0CR	TCGA-A2-A0CS	TCGA-A2-A0CV	TCGA-A2-A0CW	TCGA-A2-A0D3	TCGA-A2-A0ES	TCGA-A2-A0EW	TCGA-A2-A0T3	TCGA-A2-A1FV	TCGA-A2-A1FW	TCGA-A2-A1FX	TCGA-A2-A1FZ	TCGA-A2-A1G0	TCGA-A2-A1G1	TCGA-A2-A1G4	TCGA-A2-A1G6	TCGA-A2-A259	TCGA-A2-A25A	TCGA-A2-A25B	TCGA-A2-A25C	TCGA-A2-A25D	TCGA-A2-A25E	TCGA-A2-A25F	TCGA-A2-A3KC	TCGA-A2-A3KD	TCGA-A2-A3XS	TCGA-A2-A3XT	TCGA-A2-A3XU	TCGA-A2-A3XV	TCGA-A2-A3XW	TCGA-A2-A3XX	TCGA-A2-A3XY	TCGA-A2-A3XZ	TCGA-A2-A3Y0	TCGA-A2-A4RW	TCGA-A2-A4RX
1	-0.042420286	0.026372495	0.031151853	-0.006428897	0.026245621	0.035967183	0.013372937	0.088873104	-0.078051766	-0.000307875	0.022631859	-0.017885795	0.044737032	0.049241645	0.0157237	0.028205545	-0.017888738	0.009792982	0.018642818	0.022590619	-0.019515506	0.004363873	-0.030622853	0.016961431	-0.008358256	0.027757517	-0.051800308	-0.067159484	0.045889112	0.053060964	0.064802979	-0.049952748	-0.034038704	0.016841986	-0.073208268	-0.026010512	0.045518758	0.037320984	-0.060069346	-0.042195032	-0.055501157	-0.018342959	0.053632127	-0.045479108	-0.006786412	0.021957012	-0.053032195	0.052729807	0.028953214
2	-0.09016257	-0.012767226	0.000189793	0.005548267	-0.034655035	0.019932484	0.077894936	0.000391054	-0.002234187	-0.061397206	0.001927734	-0.001366907	0.004710687	-0.006288567	-0.017810342	-0.029950628	0.028585877	0.003701138	-0.060932555	-0.053755636	-0.025221382	0.00767656	0.016394533	0.023423045	-0.017810357	0.005249057	-0.020403501	0.00434287	-0.039174019	-0.010718999	0.016746372	-0.000170383	-0.020372425	0.050119706	-0.005660788	-0.045926852	-0.013655469	-0.015722565	-0.011095628	-0.008918883	0.058756073	-0.011645696	-0.019095166	-0.002038868	-0.022400487	-0.005787902	0.014248613	0.022705451	-0.002573117
3	-0.103698828	-0.019600341	-0.002106592	-0.01627132	-0.045800029	0.003744508	0.059739376	0.002305337	-0.006357513	-0.06103949	-0.002377913	-0.011357479	0.013634986	0.005245195	-0.027039881	-0.040722837	0.01846513	-0.011190498	-0.056647445	-0.061390823	-0.021076542	0.021808086	0.012752329	0.018089937	-0.027404814	0.005718581	-0.01908311	-0.00858105	-0.042885277	0.038830536	0.049877489	-0.00184896	-0.034380713	0.081147982	-0.002475465	-0.04789223	-0.013599811	0.000868981	-0.017264505	-0.009846483	0.058418307	-0.013572905	-0.003785039	-0.026023616	-0.021874605	0.020630178	0.020610632	0.035078682	0.005684696
4	-0.100181138	-0.02268824	-0.018708469	-0.064310297	-0.011842119	0.005419385	-0.047301614	0.024938479	-0.045842416	-0.023781467	0.035347589	-0.015432443	0.051597123	0.059841688	-0.027894557	-0.030397227	0.019000486	-0.035261444	-0.034219075	-0.049976616	-0.042767288	-0.010700613	-0.028412322	0.020493894	-0.051013642	-0.004295559	-0.005560962	-0.072720949	-0.024532362	0.034075043	0.078184071	-0.067337228	-0.094335573	0.054955197	-0.095550315	-0.050913656	0.051025807	0.049424295	0.002647538	0.015881871	-0.007813194	0.025422106	0.037261267	0.001098127	0.033325838	0.049982294	0.018686877	0.058878683	0.044130123
5	0.009737081	0.033920832	0.030067444	-0.006367493	0.042646883	0.043919293	0.094186742	0.055885868	-0.050735935	0.02671997	0.020201815	-0.032681194	0.018887559	0.02464453	0.02451274	0.019514592	-0.017163534	0.023931544	0.00071617	0.01110518	0.000415629	0.033323813	0.045076265	-0.024406003	-0.004997717	0.047687573	-0.003664616	0.020272663	-0.006212402	-0.010424028	0.049582224	-0.00027909	-0.009107479	-0.021750511	-0.032783278	-0.097288347	0.023210026	0.01682404	-0.061493591	-0.076251286	-0.048964884	-0.007179603	0.005634813	-0.049853902	-0.051484024	0.009781869	-0.034255359	-0.007973265	-0.045987531
6	0.006873236	0.010171716	0.035569332	0.007869479	0.068826938	0.059892164	0.038720288	0.055519829	-0.079453948	0.014258573	-0.003620915	-0.013255503	-0.016764338	-0.03127772	0.02344018	0.045542884	-0.08552721	0.004557454	0.051805356	0.040660565	0.016655476	0.012849673	0.003414788	-0.004533295	0.001038384	0.052411687	0.018446005	-0.025783162	0.086100222	0.018586839	0.042955974	-0.025092628	-0.05935255	-0.008167666	-0.068683141	-0.101462144	-0.040053609	-0.030555423	-0.072086404	-0.089971339	-0.111253138	-0.051617772	-0.003061262	-0.075208974	-0.067898445	-0.027922181	-0.090417136	0.036783255	0.03182662
7	-0.005721418	0.009140463	0.01626465	-0.000175509	-0.001605861	0.01952907	0.0211512	-0.046163935	-0.020943588	0.007948069	0.019411884	0.014612492	0.013605279	0.0211512	0.0211512	0.019822965	0.018085913	0.0211512	0.0211512	0.009023844	0.012603381	0.018964994	0.013566864	0.01827449	0.007872265	0.009101951	0.014938645	0.0211512	-0.00516035	0.003729623	0.0211512	0.0168701	0.0211512	-0.009707746	0.0211512	-0.100934451	0.017171848	0.013049543	-0.035020549	-0.129553395	-0.017416632	-0.00174268	0.012409735	-0.106700085	-0.129630465	-0.007689615	-0.130120978	0.014964927	0.017628012
8	0.014260589	0.013867164	-0.006071348	-0.00799168	0.026218233	0.00399194	0.068202216	0.066870178	0.006075579	0.018141233	0.014923978	-0.086314311	-0.010469996	-0.042432644	0.025014074	0.00430168	-0.023098518	-0.016024232	-0.013861149	-0.00038672	-0.005263805	0.066242538	0.024479893	-0.009645256	-0.003711259	0.009726387	-0.056882512	-0.042276274	0.019916257	-0.022134169	0.018292992	0.010043024	-0.014535492	-0.043332294	-0.013599862	-0.101590287	0.035871299	0.027406974	-0.039799341	-0.075754924	0.021712573	0.043695374	0.013463066	-0.01129132	-0.045119308	-0.035282971	-0.069809636	0.027826412	-0.015151407
9	-0.046645996	0.04897261	0.02312342	0.033614031	0.054257835	0.043036883	0.082680729	0.081402367	-0.049781627	0.044386027	-0.008798081	0.009101858	0.030803423	0.013374528	0.046830372	0.037142004	-0.011613819	0.009599685	0.024134297	0.036942311	-0.023184351	0.014377647	-0.014688091	0.007090071	0.023900242	0.019100442	-0.061294733	-0.051685893	0.007426009	0.06077152	0.051371711	0.009179685	0.054685022	0.017777386	0.002523663	0.030581298	0.005418833	0.008306155	-0.096899715	-0.070874151	-0.091536252	0.002535758	0.021701853	-0.043851131	-0.021230552	0.023345104	-0.020494537	0.011421356	-0.038722634
10	-0.082686214	-0.010675318	-0.005505689	0.010472169	0.062864117	0.05917782	0.025355975	0.087937615	0.042063507	0.0401576	-0.058270718	-0.023486135	-0.045148844	-0.028054062	0.049511803	-0.028909954	0.013062051	0.011082234	-0.088559916	-0.053402077	-0.023819901	-0.026052834	0.016856277	-0.002282274	-0.035439516	-0.014400303	0.00286228	-0.053353898	-0.086894605	-0.061708936	-0.059291716	0.060490217	-0.019936632	-0.016034767	-0.022929209	-0.092195862	-0.040566801	-0.060615657	-0.02177399	-0.04407603	0.021651885	-0.000658829	-0.070891462	-0.004920034	-0.040762563	-0.004278019	0.026519249	0.034393018	-0.040934713
11	-0.057241602	0.059537714	0.015255449	0.01243211	0.056124049	0.046910866	0.0864509	0.062735524	-0.029165733	0.056254889	0.007026468	0.025006081	0.044326796	0.029725064	0.038626154	0.030355077	-0.032250162	0.00321161	0.013304214	0.025195787	-0.024994506	0.018914659	-0.004909221	0.013720216	0.018838091	0.027114888	-0.027965083	-0.016097277	0.005484827	-0.011253791	0.039714817	-0.037897338	-0.00626345	0.007173203	-0.034382184	-0.059951585	0.000924377	-0.001348603	-0.090469051	-0.069307615	-0.086708303	-0.009245978	-0.007175737	-0.055107697	-0.043415488	0.009718378	-0.034806158	0.013290797	-0.062363353
12	-0.048025206	0.002265783	0.017939923	0.026924588	0.034423386	0.021390321	0.038871627	-0.008408688	0.011504827	0.002171742	0.004254551	-0.021073729	0.019893483	0.000419349	0.005457353	0.027819029	-0.04582313	0.015139143	0.028879293	0.017247397	0.040804688	-0.004152519	0.010980604	0.023122184	0.017423618	0.020212499	-0.053470696	0.012936659	-0.005042525	0.040098673	0.023923468	0.047031209	0.011910988	-0.008954	0.00565018	0.004849656	-0.064678224	0.023156452	-0.029450464	-0.068978415	0.039552724	0.00129062	-0.158845798	0.002662005	0.025440952	0.028221742	-0.012387136	-0.032823983	-0.112519505
[truncated: 534 more columns]
